# Supplementary material for: The Impact of Patient, Tumor, and Socioeconomic Characteristics on Survival in Upper Urinary Tract Urothelial Carcinoma (UTUC): A Population-Based Registry Study from Hamburg, Germany (2004–2021)
Source: Cancers (Basel). 2025 Aug 22;17(17):2724. doi: 10.3390/cancers17172724 (PMC12427197; doi:10.3390/cancers17172724)
Supplement: Supplementary file 1 [file cancers-17-02724-s001.zip]

Archive with 1 entries (1 files):
- cancers-3721856-supplementary.pdf
